# Supplementary material for: Applications of Genomic Tools in Plant Breeding: Crop Biofortification
Source: Int J Mol Sci. 2022 Mar 13;23(6):3086. doi: 10.3390/ijms23063086 (PMC8950180; doi:10.3390/ijms23063086)
Supplement: Supplementary file 1 [file ijms-23-03086-s001.zip]

Archive with 1 entries (1 files):
- ijms-1600584-supplementary.pdf
